# Supplementary material for: Tuning VSV-G Expression Improves Baculovirus Integrity, Stability and Mammalian Cell Transduction Efficiency
Source: Viruses. 2024 Sep 17;16(9):1475. doi: 10.3390/v16091475 (PMC11437408; doi:10.3390/v16091475)
Supplement: Supplementary file 1 [file viruses-16-01475-s001.zip]

Archive with 2 entries (2 files):
- Table S2 - plasmids sequences and information.xlsx
- viruses-3203687-supplementary.pdf
