# Supplementary material for: Tuning VSV-G Expression Improves Baculovirus Integrity, Stability and Mammalian Cell Transduction Efficiency
Source: Viruses. 2024 Sep 17;16(9):1475. doi: 10.3390/v16091475 (PMC11437408; doi:10.3390/v16091475)
Supplement: Supplementary file 1 [file viruses-16-01475-s001.zip › Table S2 - plasmids sequences and information.xlsx]

## Sheet: Table S2
Table S2. plasmids sequences and information
Plasmid name	Sequence	Source	Length (bp)	Antibiotic resistance	E. coli propagation	CRE acceptor/donor
pACEMam1 EGFP	ATAACTTCGTATAGCATACATTATACGAAGTTATCTGTAACTATAACGGTCCTAAGGTAGCGAGTTTAAACACTAGTATCGATCGCGATGTACGGGCCAGATATACGCGTTGCGATAAGCTTTGCAAAGATGgtttaaacgatgacattgattattgactagttattaatagtaatcaattacggggtcattagttcatagcccatatatggagttccgcgttacataacttacggtaaatggcccgcctggctgaccgcccaacgacccccgcccattgacgtcaataatgacgtatgttcccatagtaacgccaatagggactttccattgacgtcaatgggtggagtatttacggtaaactgcccacttggcagtacatcaagtgtatcatatgcc…	This study	5019	Gentamycin	DH5a/Top10	Acceptor
pIDC polH VSV-G	AAACCCATGTGCCTGGCAGATAACTTCGTATAATGTATGCTATACGAAGTTATGGTACCGCGGCCGCGTAGAGGATCTGTTGATCAGCAGTTCAACCTGTTGATAGTACGTACTAAGCTCTCATGTTTCACGTACTAAGCTCTCATGTTTAACGTACTAAGCTCTCATGTTTAACGAACTAAACCCTCATGGCTAACGTACTAAGCTCTCATGGCTAACGTACTAAGCTCTCATGTTTCACGTACTAAGCTCTCATGTTTGAACAATAAAATTAATATAAATCAGCAACTTAAATAGCCTCTAAGGTTTTAAGTTTTATAAGAAAAAAAAGAATATATAAGGCTTTTAAAGCTTTTAAGGTTTAACGGTTGTGGACAACAAGCCAGGGATGTAACGCAC…	This study	3910	Chloramphenicol	Pir+	Donor
pIDC gp64 VSV-G	AAACCCATGTGCCTGGCAGATAACTTCGTATAATGTATGCTATACGAAGTTATGGTACCGCGGCCGCGTAGAGGATCTGTTGATCAGCAGTTCAACCTGTTGATAGTACGTACTAAGCTCTCATGTTTCACGTACTAAGCTCTCATGTTTAACGTACTAAGCTCTCATGTTTAACGAACTAAACCCTCATGGCTAACGTACTAAGCTCTCATGGCTAACGTACTAAGCTCTCATGTTTCACGTACTAAGCTCTCATGTTTGAACAATAAAATTAATATAAATCAGCAACTTAAATAGCCTCTAAGGTTTTAAGTTTTATAAGAAAAAAAAGAATATATAAGGCTTTTAAAGCTTTTAAGGTTTAACGGTTGTGGACAACAAGCCAGGGATGTAACGCAC…	This study	3949	Chloramphenicol	Pir+	Donor
pIDC vp39 VSV-G	AAACCCATGTGCCTGGCAGATAACTTCGTATAATGTATGCTATACGAAGTTATGGTACCGCGGCCGCGTAGAGGATCTGTTGATCAGCAGTTCAACCTGTTGATAGTACGTACTAAGCTCTCATGTTTCACGTACTAAGCTCTCATGTTTAACGTACTAAGCTCTCATGTTTAACGAACTAAACCCTCATGGCTAACGTACTAAGCTCTCATGGCTAACGTACTAAGCTCTCATGTTTCACGTACTAAGCTCTCATGTTTGAACAATAAAATTAATATAAATCAGCAACTTAAATAGCCTCTAAGGTTTTAAGTTTTATAAGAAAAAAAAGAATATATAAGGCTTTTAAAGCTTTTAAGGTTTAACGGTTGTGGACAACAAGCCAGGGATGTAACGCAC…	This study	4072	Chloramphenicol	Pir+	Donor
pIDC Orf-81 VSV-G	aaaccaacttttctatacaaagttcccgtacatcgcgaatcgatactagtaaaacccatgtgcctggcagataacttcgtataatgtatgctatacgaagttatggtaccgcggccgcgtagaggatctgttgatcagcagttcaacctgttgatagtacgtactaagctctcatgtttcacgtactaagctctcatgtttaacgtactaagctctcatgtttaacgaactaaaccctcatggctaacgtactaagctctcatggctaacgtactaagctctcatgtttcacgtactaagctctcatgtttgaacaataaaattaatataaatcagcaacttaaatagcctctaaggttttaagttttataagaaaaaaaagaatatataaggctttta…	This study	3880	Chloramphenicol	Pir+	Donor
pIDC Orf-13 VSV-G	AAACCCATGTGCCTGGCAGATAACTTCGTATAATGTATGCTATACGAAGTTATGGTACCGCGGCCGCGTAGAGGATCTGTTGATCAGCAGTTCAACCTGTTGATAGTACGTACTAAGCTCTCATGTTTCACGTACTAAGCTCTCATGTTTAACGTACTAAGCTCTCATGTTTAACGAACTAAACCCTCATGGCTAACGTACTAAGCTCTCATGGCTAACGTACTAAGCTCTCATGTTTCACGTACTAAGCTCTCATGTTTGAACAATAAAATTAATATAAATCAGCAACTTAAATAGCCTCTAAGGTTTTAAGTTTTATAAGAAAAAAAAGAATATATAAGGCTTTTAAAGCTTTTAAGGTTTAACGGTTGTGGACAACAAGCCAGGGATGTAACGCAC…	This study	4217	Chloramphenicol	Pir+	Donor
pIDC Lef8 VSV-G	AAACCCATGTGCCTGGCAGATAACTTCGTATAATGTATGCTATACGAAGTTATGGTACCGCGGCCGCGTAGAGGATCTGTTGATCAGCAGTTCAACCTGTTGATAGTACGTACTAAGCTCTCATGTTTCACGTACTAAGCTCTCATGTTTAACGTACTAAGCTCTCATGTTTAACGAACTAAACCCTCATGGCTAACGTACTAAGCTCTCATGGCTAACGTACTAAGCTCTCATGTTTCACGTACTAAGCTCTCATGTTTGAACAATAAAATTAATATAAATCAGCAACTTAAATAGCCTCTAAGGTTTTAAGTTTTATAAGAAAAAAAAGAATATATAAGGCTTTTAAAGCTTTTAAGGTTTAACGGTTGTGGACAACAAGCCAGGGATGTAACGCAC…	This study	4243	Chloramphenicol	Pir+	Donor
MultiMate HITI-2c ACTB	gacattgattattgactagttattaatagtaatcaattacggggtcattagttcatagcccatatatggagttccgcgttacataacttacggtaaatggcccgcctggctgaccgcccaacgacccccgcccattgacgtcaataatgacgtatgttcccatagtaacgccaatagggactttccattgacgtcaatgggtggagtatttacggtaaactgcccacttggcagtacatcaagtgtatcatatgccaagtacgccccctattgacgtcaatgacggtaaatggcccgcctggcattatgcccagtacatgaccttatgggactttcctacttggcagtacatctacgtattagtcatcgctattaccatggtgatgcggttttggcagt…	Aulicino et al. 2022 Addgene#206267	13654	Gentamycin	DH5a/Top10	Acceptor
pACEMam1 EGFP loxP pIDC polH VSV-G	ATAACTTCGTATAGCATACATTATACGAAGTTATCTGTAACTATAACGGTCCTAAGGTAGCGAGTTTAAACACTAGTATCGATCGCGATGTACGGGCCAGATATACGCGTTGCGATAAGCTTTGCAAAGATGGTTTAAACGATGACATTGATTATTGACTAGTTATTAATAGTAATCAATTACGGGGTCATTAGTTCATAGCCCATATATGGAGTTCCGCGTTACATAACTTACGGTAAATGGCCCGCCTGGCTGACCGCCCAACGACCCCCGCCCATTGACGTCAATAATGACGTATGTTCCCATAGTAACGCCAATAGGGACTTTCCATTGACGTCAATGGGTGGAGTATTTACGGTAAACTGCCCACTTGGCAGTACATCAAGTGTATCATATGCC…	This study	8929	Gentamycin/Chloramphenicol	DH5a/Top10	Assembled
pACEMam1 EGFP loxP pIDC gp64 VSV-G	AAACCCATGTGCCTGGCAGATAACTTCGTATAATGTATGCTATACGAAGTTATGGTACCGCGGCCGCGTAGAGGATCTGTTGATCAGCAGTTCAACCTGTTGATAGTACGTACTAAGCTCTCATGTTTCACGTACTAAGCTCTCATGTTTAACGTACTAAGCTCTCATGTTTAACGAACTAAACCCTCATGGCTAACGTACTAAGCTCTCATGGCTAACGTACTAAGCTCTCATGTTTCACGTACTAAGCTCTCATGTTTGAACAATAAAATTAATATAAATCAGCAACTTAAATAGCCTCTAAGGTTTTAAGTTTTATAAGAAAAAAAAGAATATATAAGGCTTTTAAAGCTTTTAAGGTTTAACGGTTGTGGACAACAAGCCAGGGATGTAACGCAC…	This study	3949	Gentamycin/Chloramphenicol	DH5a/Top10	Assembled
pACEMam1 EGFP loxP pIDC vp39 VSV-G	ATAACTTCGTATAGCATACATTATACGAAGTTATCTGTAACTATAACGGTCCTAAGGTAGCGAGTTTAAACACTAGTATCGATCGCGATGTACGGGCCAGATATACGCGTTGCGATAAGCTTTGCAAAGATGGTTTAAACGATGACATTGATTATTGACTAGTTATTAATAGTAATCAATTACGGGGTCATTAGTTCATAGCCCATATATGGAGTTCCGCGTTACATAACTTACGGTAAATGGCCCGCCTGGCTGACCGCCCAACGACCCCCGCCCATTGACGTCAATAATGACGTATGTTCCCATAGTAACGCCAATAGGGACTTTCCATTGACGTCAATGGGTGGAGTATTTACGGTAAACTGCCCACTTGGCAGTACATCAAGTGTATCATATGCC…	This study	9091	Gentamycin/Chloramphenicol	DH5a/Top10	Assembled
pACEMam1 EGFP loxP pIDC Orf-81 VSV-G	ATAACTTCGTATAGCATACATTATACGAAGTTATCTGTAACTATAACGGTCCTAAGGTAGCGAGTTTAAACACTAGTATCGATCGCGATGTACGGGCCAGATATACGCGTTGCGATAAGCTTTGCAAAGATGGTTTAAACGATGACATTGATTATTGACTAGTTATTAATAGTAATCAATTACGGGGTCATTAGTTCATAGCCCATATATGGAGTTCCGCGTTACATAACTTACGGTAAATGGCCCGCCTGGCTGACCGCCCAACGACCCCCGCCCATTGACGTCAATAATGACGTATGTTCCCATAGTAACGCCAATAGGGACTTTCCATTGACGTCAATGGGTGGAGTATTTACGGTAAACTGCCCACTTGGCAGTACATCAAGTGTATCATATGCC…	This study	8899	Gentamycin/Chloramphenicol	DH5a/Top10	Assembled
pACEMam1 EGFP loxP pIDC Orf-13 VSV-G	ATAACTTCGTATAGCATACATTATACGAAGTTATCTGTAACTATAACGGTCCTAAGGTAGCGAGTTTAAACACTAGTATCGATCGCGATGTACGGGCCAGATATACGCGTTGCGATAAGCTTTGCAAAGATGGTTTAAACGATGACATTGATTATTGACTAGTTATTAATAGTAATCAATTACGGGGTCATTAGTTCATAGCCCATATATGGAGTTCCGCGTTACATAACTTACGGTAAATGGCCCGCCTGGCTGACCGCCCAACGACCCCCGCCCATTGACGTCAATAATGACGTATGTTCCCATAGTAACGCCAATAGGGACTTTCCATTGACGTCAATGGGTGGAGTATTTACGGTAAACTGCCCACTTGGCAGTACATCAAGTGTATCATATGCC…	This study	9236	Gentamycin/Chloramphenicol	DH5a/Top10	Assembled
pACEMam1 EGFP loxP pIDC Lef8 VSV-G	ATAACTTCGTATAGCATACATTATACGAAGTTATCTGTAACTATAACGGTCCTAAGGTAGCGAGTTTAAACACTAGTATCGATCGCGATGTACGGGCCAGATATACGCGTTGCGATAAGCTTTGCAAAGATGGTTTAAACGATGACATTGATTATTGACTAGTTATTAATAGTAATCAATTACGGGGTCATTAGTTCATAGCCCATATATGGAGTTCCGCGTTACATAACTTACGGTAAATGGCCCGCCTGGCTGACCGCCCAACGACCCCCGCCCATTGACGTCAATAATGACGTATGTTCCCATAGTAACGCCAATAGGGACTTTCCATTGACGTCAATGGGTGGAGTATTTACGGTAAACTGCCCACTTGGCAGTACATCAAGTGTATCATATGCC…	This study	9262	Gentamycin/Chloramphenicol	DH5a/Top10	Assembled
MultiMate HITI-2c ACTB loxP pIDC polH VSV-G	ATAACTTCGTATAGCATACATTATACGAAGTTATCTGTAACTATAACGGTCCTAAGGTAGCGAGTTTAAACATCAACAAGTTTGTACAAAAAAGCAGGCTGTTTAAACGATATCGCGGGACTCTGGGGTTCGAAATGAGACAGCTCCCCACACACCACAGGGTGTGTGGGGAGCTGTCACATCCAGGGTCCTCACTGCCTGTCCCCTTCCCTCCTCAGATCATTGCTCCTCCTGAGCGCAAGTACTCCGTGTGGATCGGCGGCTCCATCCTGGCCTCGCTGTCCACCTTCCAGCAGATGTGGATCAGCAAGCAGGAGTATGACGAGTCCGGCCCCTCCATCGTCCACCGCAAATGCTTCGTGAGCAAGGGCGAGGAGGATAACATGGCCATCATCAAGG…	This study	17564	Gentamycin/Chloramphenicol	DH5a/Top10	Assembled
MultiMate HITI-2c ACTB loxP pIDC Orf-13 VSV-G	ATAACTTCGTATAGCATACATTATACGAAGTTATCTGTAACTATAACGGTCCTAAGGTAGCGAGTTTAAACATCAACAAGTTTGTACAAAAAAGCAGGCTGTTTAAACGATATCGCGGGACTCTGGGGTTCGAAATGAGACAGCTCCCCACACACCACAGGGTGTGTGGGGAGCTGTCACATCCAGGGTCCTCACTGCCTGTCCCCTTCCCTCCTCAGATCATTGCTCCTCCTGAGCGCAAGTACTCCGTGTGGATCGGCGGCTCCATCCTGGCCTCGCTGTCCACCTTCCAGCAGATGTGGATCAGCAAGCAGGAGTATGACGAGTCCGGCCCCTCCATCGTCCACCGCAAATGCTTCGTGAGCAAGGGCGAGGAGGATAACATGGCCATCATCAAGG…	This study	17871	Gentamycin/Chloramphenicol	DH5a/Top10	Assembled
